# Supplementary material for: Does butein affect adipogenesis?
Source: Adipocyte. 2019 May 16;8(1):209–22. doi: 10.1080/21623945.2019.1617619 (PMC6768229; doi:10.1080/21623945.2019.1617619)
Supplement: Supplemental Material [file kadi-08-01-1617619-s001.zip]

Archive with 2 entries (2 files):
- FigS1 caption.docx
- Figure S1.tif
